# Supplementary material for: 7-Ketocholesterol Induces Lipid Metabolic Reprogramming and Enhances Cholesterol Ester Accumulation in Cardiac Cells
Source: Cells. 2021 Dec 20;10(12):3597. doi: 10.3390/cells10123597 (PMC8700522; doi:10.3390/cells10123597)
Supplement: Supplementary file 1 [file cells-10-03597-s001.zip]

Archive with 1 entries (1 files):
- Supplementary_Table S1.xlsx
