# Supplementary material for: 7-Ketocholesterol Induces Lipid Metabolic Reprogramming and Enhances Cholesterol Ester Accumulation in Cardiac Cells
Source: Cells. 2021 Dec 20;10(12):3597. doi: 10.3390/cells10123597 (PMC8700522; doi:10.3390/cells10123597)
Supplement: Supplementary file 1 [file cells-10-03597-s001.zip › Supplementary_Table S1.xlsx]

## Sheet: gene list in fig 4
Gene name	EntrezID	Gene description
Fdps	110196	farnesyl diphosphate synthetase
Hmgcs1	208715	3-hydroxy-3-methylglutaryl-Coenzyme A synthase 1
Idi1	319554	isopentenyl-diphosphate delta isomerase
Mvd	192156	mevalonate (diphospho) decarboxylase
Hmgcr	15357	3-hydroxy-3-methylglutaryl-Coenzyme A reductase
Acat2	110460	acetyl-Coenzyme A acetyltransferase 2
Mvk	17855	mevalonate kinase
Pmvk	68603	phosphomevalonate kinase
Pcyox1	66881	prenylcysteine oxidase 1
Pdss2	71365	prenyl (solanesyl) diphosphate synthase, subunit 2
Nqo1	18104	NAD(P)H dehydrogenase, quinone 1
Ggcx	56316	gamma-glutamyl carboxylase
Zmpste24	230709	zinc metallopeptidase, STE24
Coq6	217707	coenzyme Q6 monooxygenase
Icmt	57295	isoprenylcysteine carboxyl methyltransferase
Pdss1	56075	prenyl (solanesyl) diphosphate synthase, subunit 1
Fntb	110606	farnesyltransferase, CAAX box, beta
Rce1	19671	Ras converting CAAX endopeptidase 1
Nus1	52014	NUS1 dehydrodolichyl diphosphate synthase subunit
Coq7	12850	demethyl-Q 7
Fnta	14272	farnesyltransferase, CAAX box, alpha
Vkorc1l1	69568	vitamin K epoxide reductase complex, subunit 1-like 1
Acat1	110446	acetyl-Coenzyme A acetyltransferase 1
Coq5	52064	coenzyme Q5 methyltransferase
Hmgcs2	15360	3-hydroxy-3-methylglutaryl-Coenzyme A synthase 2
Ggps1	14593	geranylgeranyl diphosphate synthase 1
Coq3	230027	coenzyme Q3 methyltransferase
Dhdds	67422	dehydrodolichyl diphosphate synthase
Coq2	71883	coenzyme Q2 4-hydroxybenzoate polyprenyltransferase
Soat1	20652	sterol O-acyltransferase 1
Soat2	223920	sterol O-acyltransferase 2
Pla2g12a	66350	phospholipase A2, group XIIA
Rxrb	20182	retinoid X receptor beta
Insig1	231070	insulin induced gene 1
Srebf2	20788	sterol regulatory element binding factor 2
Abca1	11303	ATP-binding cassette, sub-family A (ABC1), member 1
Abcg1	11307	ATP-binding cassette, sub-family G (WHITE), member 1
Ldlr	16835	low density lipoprotein receptor

## Sheet: gene list in fig 6
Gene name	EntrezID	Gene description
Soat1	20652	sterol O-acyltransferase 1
Soat2	223920	sterol O-acyltransferase 2
Pla2g12a	66350	phospholipase A2, group XIIA
Abca1	11303	ATP-binding cassette, sub-family A (ABC1), member 1
Srebf1	20787	sterol regulatory element binding transcription factor 1
Ldlr	16835	low density lipoprotein receptor
Insig1	231070	insulin induced gene 1
